# Supplementary material for: HIV-1 Transmission Patterns in Antiretroviral Therapy-Naïve, HIV-Infected North Americans Based on Phylogenetic Analysis by Population Level and Ultra-Deep DNA Sequencing
Source: PLoS One. 2014 Feb 26;9(2):e89611. doi: 10.1371/journal.pone.0089611 (PMC3935917; doi:10.1371/journal.pone.0089611)
Supplement: Table S1 — Composition and support for viral transmission clusters (VTCs) using neighbor joining tree analysis of two sequencing datasets. (XLSX) [file pone.0089611.s002.xlsx]

## Sheet: Sheet1
Table S1. Composition and support for viral transmission clusters (VTCs) using neighbor joining tree analysis of two sequencing datasets.
	Population sequencing analysis			Ultradeep sequencing analysis
VTC no.	population sequencing dataset VTCs (bootstrap >= 95%)	Major NRTI/NNRTI genotype resistance mutations	Major PI genotype resistance mutations	NGS sequencing dataset VTCs (bootstrap >= 95%)	Major NRTI/NNRTI genotype resistance mutations	Major PI genotype resistance mutations	VTC subject overlap
V1	1161;1290	no mutations	no mutations	1161;1290	no mutations	no mutations	1161;1290
V2	1035;1036	no mutations	no mutations	1035;1036	no mutations	no mutations	1035;1036
V3b	827;852	no mutations	no mutations	811;827;852;858;867;1075	no mutations	no mutations	827;852
V4	150;1032	no mutations	no mutations	150;1032	K101E	no mutations	150;1032
V5	593;649	no mutations	no mutations	587;593;649;874	no mutations	no mutations	593;649
V6	215;1074	no mutations	no mutations	215;1074	no mutations	no mutations	215;1074
V7	62;507	no mutations	no mutations	62;507	no mutations	no mutations	62;507
V8	153;1055	E138A	no mutations	153;1055	E138A	no mutations	153;1055
V9	78;839	no mutations	no mutations	78;839	no mutations	no mutations	78;839
V10b	811;858;860;867	K219Q	L90M	811;827;852;858;867;1075	no mutations	no mutations	811;858;867
V11	822;880	K103N	no mutations	822;880	K103N	no mutations	822;880
V12	819;820	no mutations	no mutations	819;820	no mutations	no mutations	819;820
V13	859;873;874;901	no mutations	no mutations	859;901	no mutations	no mutations	859;901
V14	336;828;833;843;876;889	no mutations	no mutations	364;828;833;843;876;889	no mutations	no mutations	828;833;843;876;889
V15a	259;704;705;708;710;1154;1158	Y181C, G190A, H221Y	no mutations	704;708	Y181C	V82A	704;708
V16a	259;704;705;708;710;1154;1158	Y181C, G190A, H221Y	no mutations	1154;1158	no mutations	V82A	1154;1158
V17	577;578;1008;1009	no mutations	no mutations	577;578	E138K	no mutations	577;578
V18	762;784	no mutations	no mutations	762;784	no mutations	no mutations	762;784
V19c	538;647	no mutations	no mutations	345;352;538;647	no mutations	D30N, M46I	538;647
V20c	345;352	no mutations	no mutations	345;352;538;647	no mutations	D30N, M46I	345;352
V21	255;758	no mutations	no mutations	255;758	no mutations	no mutations	255;758
V22	541;1084	no mutations	no mutations	541;1084	no mutations	no mutations	541;1084
V23	778;782	no mutations	M46I	778;782	no mutations	M46I, M46L	778;782
V24	1011;1013	no mutations	no mutations	1011;1013	no mutations	no mutations	1011;1013
V25	44;534;803;806;807	no mutations	no mutations	44;534;803;806;807	no mutations	M46I	44;534;803;806;807
V26	225;436	no mutations	no mutations	225;436	no mutations	no mutations	225;436
V27	1004;1016	no mutations	no mutations	1004;1016	no mutations	no mutations	1004;1016
V28	106;136	no mutations	no mutations	106;136	no mutations	no mutations	106;136
V29	55;56	no mutations	no mutations	55;56	E138A	no mutations	55;56
V30	229;350;684;1065	no mutations	Q58E	229;350;684;1065	E138G	Q58E	229;350;684;1065
V31	174;766	no mutations	no mutations
V32	99;100;101;537	V90I	no mutations
V33	80;355	no mutations	no mutations
V34	152;504	E138A	no mutations
V35	764;769	E138A	no mutations
V36	25;32	no mutations	no mutations
V37	339;460	K103N, P225H	no mutations
V38	612;1305	V108I, Q151M, G190A	M46L, V82A, N83D, L90M
V39	881;890	no mutations	no mutations
V40	81;1049	no mutations	no mutations
V41				504;705	no mutations	no mutations
aV15/V16 are the same population sequencing dataset VTC
bV3/V10 are the same NGS sequencing dataset VTC
cV19/V20 are the same NGS sequencing dataset VTC
